# Supplementary material for: The Association between Clusterin Sialylation Degree and Levels of Oxidative–Antioxidant Balance Markers in Seminal Plasmas and Blood Sera of Male Partners with Abnormal Sperm Parameters
Source: Int J Mol Sci. 2022 Sep 13;23(18):10598. doi: 10.3390/ijms231810598 (PMC9501354; doi:10.3390/ijms231810598)
Supplement: Supplementary file 1 [file ijms-23-10598-s001.zip]

Archive with 1 entries (1 files):
- ijms-1863372-supplementary.pdf
